# Supplementary material for: Incident Cancer Risk in Patients with Incident Type 2 Diabetes Mellitus in Hungary (Part 1)
Source: Cancers (Basel). 2024 Apr 29;16(9):1745. doi: 10.3390/cancers16091745 (PMC11083545; doi:10.3390/cancers16091745)
Supplement: Supplementary file 1 [file cancers-16-01745-s001.zip]

Archive with 11 entries (10 files):
- cancers-2897677-supplementary/Supplements.pdf
- cancers-2897677-supplementary/Vector_figures_final/
- cancers-2897677-supplementary/Vector_figures_final/Figure 1.ai
- cancers-2897677-supplementary/Vector_figures_final/Figure 2.ai
- cancers-2897677-supplementary/Vector_figures_final/Figure 3.ai
- cancers-2897677-supplementary/Vector_figures_final/Figure 4.ai
- cancers-2897677-supplementary/Vector_figures_final/figure 5.ai
- cancers-2897677-supplementary/Vector_figures_final/Figure 6.ai
- cancers-2897677-supplementary/Vector_figures_final/Figure 7.ai
- cancers-2897677-supplementary/Vector_figures_final/Figure 8.ai
- cancers-2897677-supplementary/Vector_figures_final/Figure 9.ai
